# Supplementary material for: Severe airport sanitarian control could slow down the spreading of COVID-19 pandemics in Brazil
Source: PeerJ. 2020 Jun 25;8:e9446. doi: 10.7717/peerj.9446 (PMC7321664; doi:10.7717/peerj.9446)
Supplement: Supplemental Information 1 — The code was developed in C, and it works as a modification of SIR model running along with the topology of the domestic flight network. After initiating all variables to an initial condition, that is, S (health), I (infected) and R (recovered) of each city, the code starts loading the network and calculates the total number of flights among all the cities. This information is used to feed the classical SIR model introducing in the variable I, the information regarding infected travelers and non-travelers, and the model calculates the next S, I and R of all the cities. This calculation is done in a loop time representing days, the time step that the model was calibrated. [file peerj-08-9446-s001.txt]

#include <stdio.h>
#include <math.h>
#define cities 200    //number or cities/airports/superorganisms
#define totaltime 90   //maximum simulated time

double S[cities], I[cities], R[cities], Saux, Iaux, Raux, population, It[cities];
int departure, arrived, i, j, time, voos[cities][cities], flag[cities];
float alpha, beta, gama, I_zero;
FILE *f1;

main()
{
    //open ANAC domestic flighs file
    f1=fopen("domestic-flighs-file.txt", "r");
    
    //main variables initialization
    alpha=0.0001;          //traveling infection parameter (modified SIR)
    beta=0.3035;            //contact infection parameter (original SIR)
    gama=0.0;                 //recovering parameter (original SIR)
    
    population=1.0e6;  //initial base population
     for (i=0; i<cities; i++) 
     {
         S[i]=population;     //suscectible population of city i
         I[i]=0.0;                    //infected population of citi i
         R[i]=0.0;                   //recovered population of city i
         flag[i]=0;
        for (j=0; j<cities; j++) voos[i][j]=0; //flights from city i to j
     }
     
    //read ANAC domestic flights 
    while (!feof(f1))
   {
      fscanf (f1, "%d  %d\n", &departure, &arrived);
      if (arrived && departure) voos[arrived][departure]++;
   }
   fclose(f1);  //close ANAC file
   
    // initial infected condition (only abroad)
     I[0]=I_zero;
     
     //#flights from Italy and Spain 
     voos[0][40]=196;   //Guarulhos
     voos[0][37]=60;     //Galeão
     voos[0][36]= 9;     //Fortaleza
     voos[0][82]= 9;    //Recife
     voos[0][94]=13;      //Salvador
     
    //print initial condition
    printf ("%d  ", 0);
    for (i=1; i<155; i++)
        printf ("%lf         ", 100*I[i]/population);
    printf ("\n");
     
     
     for (time=1; time<totaltime; time++) //time loop
     {
        
       //calculate travel factor It
      for (i=1; i<cities; i++)    It[i]=0.0; 
       for (i=1; i<cities; i++)
           for (j=0; j<cities; j++) 
           {
             
                  It[i]+=alpha*(1.0*voos[j][i])*I[j];
                  if (I[i]>=It[i]) flag[i]=1;
                  else  flag[i]=0;
           }
           

               
        //communitary infection
       Saux=0; Iaux=0; Raux=0;
       for (i=1; i<cities; i++)
       {
           //SIR model
       Saux= S[i] - (beta/population) * S[i] *(I[i]+It[i]);
       Iaux= I[i] + (beta/population )* S[i]* (I[i]+It[i]) - gama*(I[i]+It[i]);
       Raux= R[i] + gama*(I[i]+It[i]);
       if  (Saux<=0.0) 
       {
           Saux=0.0;
           Iaux=population;
       }
       S[i]=Saux;
       I[i]=Iaux;
       R[i]=Raux;
    }
    
    //print % of infected
     printf ("%d  ", time);
    for (i=1; i<155; i++)
        printf ("%lf        ", 100*I[i]/population);
    printf ("\n");
  }
          
}
